# Supplementary material for: Stacking Machine Learning Algorithms for Biomarker-Based Preoperative Diagnosis of a Pelvic Mass
Source: Cancers (Basel). 2022 Mar 2;14(5):1291. doi: 10.3390/cancers14051291 (PMC8909341; doi:10.3390/cancers14051291)
Supplement: Supplementary file 1 [file cancers-14-01291-s001.zip]

Archive with 2 entries (2 files):
- cancers-1561524-supplementary.csv
- cancers-1561524-supplementary.pdf
